# Supplementary material for: Food in Migraine Management: Dietary Interventions in the Pathophysiology and Prevention of Headaches—A Narrative Review
Source: Nutrients. 2025 Nov 4;17(21):3471. doi: 10.3390/nu17213471 (PMC12609589; doi:10.3390/nu17213471)
Supplement: Supplementary file 1 [file nutrients-17-03471-s001.zip]

Archive with 1 entries (1 files):
- nutrients-3922163-supplementary.pdf
